# Supplementary material for: A cell-free biosynthesis platform for modular construction of protein glycosylation pathways
Source: Nat Commun. 2019 Nov 27;10:5404. doi: 10.1038/s41467-019-12024-9 (PMC6881289; doi:10.1038/s41467-019-12024-9)
Supplement: Supplementary file 3 — Source Data [file 41467_2019_12024_MOESM3_ESM.xlsx]

## Sheet: Supplementary Table 2
Source Data for Supplementary Table 2: Optimization of cell-free protein synthesis of Im7 target and glycosylation enzymes.
Protein ID	Synthesis Temperature (°C)	Oxidizing/Reducing Condition	Total/Soluble	Replicate	Protein Yield (µg/mL)
ApNGT	16	Reducing	Total	1	315
ApNGT	16	Reducing	Total	2	383.414
ApNGT	16	Reducing	Total	3	389.178
ApNGT	16	Reducing	Total	4	410.549
ApNGT	23	Reducing	Total	1	1261.41
ApNGT	23	Reducing	Total	2	1407.74
ApNGT	23	Reducing	Total	3	1589.48
ApNGT	30	Reducing	Total	1	1050
ApNGT	30	Reducing	Total	2	1363.76
ApNGT	30	Reducing	Total	3	1462.44
ApNGT	30	Reducing	Total	4	1512.6
ApNGT	16	Reducing	Soluble	1	302.717
ApNGT	16	Reducing	Soluble	2	318
ApNGT	16	Reducing	Soluble	3	346.223
ApNGT	23	Reducing	Soluble	1	839.488
ApNGT	23	Reducing	Soluble	2	975.463
ApNGT	23	Reducing	Soluble	3	1008.51
ApNGT	30	Reducing	Soluble	1	387.431
ApNGT	30	Reducing	Soluble	2	507.12
ApNGT	30	Reducing	Soluble	3	646.979
ApNGT	30	Reducing	Soluble	4	806
Apα1-6	16	Reducing	Total	1	617.04
Apα1-6	16	Reducing	Total	2	643.391
Apα1-6	16	Reducing	Total	3	684.823
Apα1-6	23	Reducing	Total	1	1385.42
Apα1-6	23	Reducing	Total	2	1562.55
Apα1-6	23	Reducing	Total	3	1694.74
Apα1-6	30	Reducing	Total	1	1784.95
Apα1-6	30	Reducing	Total	2	2075
Apα1-6	30	Reducing	Total	3	2334
Apα1-6	16	Reducing	Soluble	1	380.532
Apα1-6	16	Reducing	Soluble	2	417.381
Apα1-6	16	Reducing	Soluble	3	467.338
Apα1-6	23	Reducing	Soluble	1	786.654
Apα1-6	23	Reducing	Soluble	2	906.081
Apα1-6	23	Reducing	Soluble	3	950.18
Apα1-6	30	Reducing	Soluble	1	587
Apα1-6	30	Reducing	Soluble	2	667.544
Apα1-6	30	Reducing	Soluble	3	682.257
Apα1-6	30	Reducing	Soluble	4	685.839
BfGalNAcT	16	Reducing	Total	1	152.452
BfGalNAcT	16	Reducing	Total	2	176.377
BfGalNAcT	16	Reducing	Total	3	179.419
BfGalNAcT	23	Reducing	Total	1	267.748
BfGalNAcT	23	Reducing	Total	2	280.565
BfGalNAcT	23	Reducing	Total	3	306.877
BfGalNAcT	30	Reducing	Total	1	391.683
BfGalNAcT	30	Reducing	Total	2	398.82
BfGalNAcT	30	Reducing	Total	3	437.101
BfGalNAcT	30	Reducing	Total	4	495
BfGalNAcT	30	Reducing	Total	5	576
BfGalNAcT	16	Reducing	Soluble	1	121.735
BfGalNAcT	16	Reducing	Soluble	2	127.04
BfGalNAcT	16	Reducing	Soluble	3	153.484
BfGalNAcT	23	Reducing	Soluble	1	177.158
BfGalNAcT	23	Reducing	Soluble	2	194.545
BfGalNAcT	23	Reducing	Soluble	3	210.26
BfGalNAcT	30	Reducing	Soluble	1	173.184
BfGalNAcT	30	Reducing	Soluble	2	188.871
BfGalNAcT	30	Reducing	Soluble	3	263.751
BfGalNAcT	30	Reducing	Soluble	4	292
BfGalNAcT	30	Reducing	Soluble	5	340
BtGGTA	16	Reducing	Total	1	237.625
BtGGTA	16	Reducing	Total	2	250.987
BtGGTA	16	Reducing	Total	3	252.738
BtGGTA	23	Reducing	Total	1	771.306
BtGGTA	23	Reducing	Total	2	796.072
BtGGTA	23	Reducing	Total	3	802.08
BtGGTA	30	Reducing	Total	1	1031
BtGGTA	30	Reducing	Total	2	1214.24
BtGGTA	30	Reducing	Total	3	1229.1
BtGGTA	30	Reducing	Total	4	1242.62
BtGGTA	16	Reducing	Soluble	1	145.873
BtGGTA	16	Reducing	Soluble	2	163.56
BtGGTA	16	Reducing	Soluble	3	178.846
BtGGTA	23	Reducing	Soluble	1	132.371
BtGGTA	23	Reducing	Soluble	2	159.988
BtGGTA	23	Reducing	Soluble	3	171.089
BtGGTA	30	Reducing	Soluble	1	295
BtGGTA	30	Reducing	Soluble	2	372.982
BtGGTA	30	Reducing	Soluble	3	399.395
Btβ4GalT1	16	Oxidizing	Total	1	175.214
Btβ4GalT1	16	Oxidizing	Total	2	188.727
Btβ4GalT1	16	Oxidizing	Total	3	198.153
Btβ4GalT1	23	Oxidizing	Total	1	408.629
Btβ4GalT1	23	Oxidizing	Total	2	508.254
Btβ4GalT1	23	Oxidizing	Total	3	559
Btβ4GalT1	30	Oxidizing	Total	1	860
Btβ4GalT1	30	Oxidizing	Total	2	949.959
Btβ4GalT1	30	Oxidizing	Total	3	1037.68
Btβ4GalT1	30	Oxidizing	Total	4	1157.31
Btβ4GalT1	16	Oxidizing	Soluble	1	99.9399
Btβ4GalT1	16	Oxidizing	Soluble	2	116.146
Btβ4GalT1	16	Oxidizing	Soluble	3	124.755
Btβ4GalT1	23	Oxidizing	Soluble	1	119.799
Btβ4GalT1	23	Oxidizing	Soluble	2	122.259
Btβ4GalT1	23	Oxidizing	Soluble	3	165
Btβ4GalT1	23	Oxidizing	Soluble	4	197
Btβ4GalT1	30	Oxidizing	Soluble	1	104.608
Btβ4GalT1	30	Oxidizing	Soluble	2	136.535
Btβ4GalT1	30	Oxidizing	Soluble	3	175
Btβ4GalT1	30	Oxidizing	Soluble	4	175.122
Btβ4GalT1	16	Reducing	Total	1	206.893
Btβ4GalT1	16	Reducing	Total	2	227.841
Btβ4GalT1	16	Reducing	Total	3	231.007
Btβ4GalT1	23	Reducing	Total	1	642.422
Btβ4GalT1	23	Reducing	Total	2	655.862
Btβ4GalT1	23	Reducing	Total	3	715.889
Btβ4GalT1	30	Reducing	Total	1	803.678
Btβ4GalT1	30	Reducing	Total	2	969.786
Btβ4GalT1	30	Reducing	Total	3	1037.45
Btβ4GalT1	16	Reducing	Soluble	1	124.847
Btβ4GalT1	16	Reducing	Soluble	2	136.793
Btβ4GalT1	16	Reducing	Soluble	3	143.47
Btβ4GalT1	23	Reducing	Soluble	1	253.089
Btβ4GalT1	23	Reducing	Soluble	2	270.414
Btβ4GalT1	23	Reducing	Soluble	3	308.895
Btβ4GalT1	30	Reducing	Soluble	1	118.765
Btβ4GalT1	30	Reducing	Soluble	2	150.731
Btβ4GalT1	30	Reducing	Soluble	3	156.055
CjCST-I	16	Oxidizing	Total	1	127.53
CjCST-I	16	Oxidizing	Total	2	143.28
CjCST-I	16	Oxidizing	Total	3	149.623
CjCST-I	16	Oxidizing	Total	4	166
CjCST-I	23	Oxidizing	Total	1	670.163
CjCST-I	23	Oxidizing	Total	2	693.663
CjCST-I	23	Oxidizing	Total	3	773.503
CjCST-I	30	Oxidizing	Total	1	867.546
CjCST-I	30	Oxidizing	Total	2	872
CjCST-I	30	Oxidizing	Total	3	887.706
CjCST-I	30	Oxidizing	Total	4	978
CjCST-I	30	Oxidizing	Total	5	993.716
CjCST-I	16	Oxidizing	Soluble	1	99.6134
CjCST-I	16	Oxidizing	Soluble	2	113
CjCST-I	16	Oxidizing	Soluble	3	126.17
CjCST-I	23	Oxidizing	Soluble	1	105.819
CjCST-I	23	Oxidizing	Soluble	2	123.84
CjCST-I	23	Oxidizing	Soluble	3	124.724
CjCST-I	30	Oxidizing	Soluble	1	69
CjCST-I	30	Oxidizing	Soluble	2	82
CjCST-I	30	Oxidizing	Soluble	3	107.192
CjCST-I	30	Oxidizing	Soluble	4	127.174
CjCST-I	30	Oxidizing	Soluble	5	150
CjCST-I	16	Reducing	Total	1	123
CjCST-I	16	Reducing	Total	2	153.41
CjCST-I	16	Reducing	Total	3	204.838
CjCST-I	16	Reducing	Total	4	217.944
CjCST-I	23	Reducing	Total	1	582.269
CjCST-I	23	Reducing	Total	2	656.67
CjCST-I	23	Reducing	Total	3	707.43
CjCST-I	30	Reducing	Total	1	1178.48
CjCST-I	30	Reducing	Total	2	1212.55
CjCST-I	30	Reducing	Total	3	1353.86
CjCST-I	16	Reducing	Soluble	1	126.437
CjCST-I	16	Reducing	Soluble	2	129.597
CjCST-I	16	Reducing	Soluble	3	133
CjCST-I	16	Reducing	Soluble	4	152.892
CjCST-I	23	Reducing	Soluble	1	210.312
CjCST-I	23	Reducing	Soluble	2	251.899
CjCST-I	23	Reducing	Soluble	3	261.407
CjCST-I	30	Reducing	Soluble	1	488
CjCST-I	30	Reducing	Soluble	2	511.314
CjCST-I	30	Reducing	Soluble	3	530.394
CjCST-I	30	Reducing	Soluble	4	689.517
CjCST-II	16	Reducing	Total	1	166.239
CjCST-II	16	Reducing	Total	2	186.38
CjCST-II	16	Reducing	Total	3	218
CjCST-II	16	Reducing	Total	4	241.543
CjCST-II	23	Reducing	Total	1	655.599
CjCST-II	23	Reducing	Total	2	677.468
CjCST-II	23	Reducing	Total	3	687.496
CjCST-II	30	Reducing	Total	1	1119.71
CjCST-II	30	Reducing	Total	2	1355.75
CjCST-II	30	Reducing	Total	3	1378.51
CjCST-II	16	Reducing	Soluble	1	184.804
CjCST-II	16	Reducing	Soluble	2	199.739
CjCST-II	16	Reducing	Soluble	3	211
CjCST-II	16	Reducing	Soluble	4	239.197
CjCST-II	23	Reducing	Soluble	1	356.551
CjCST-II	23	Reducing	Soluble	2	373.824
CjCST-II	23	Reducing	Soluble	3	450.44
CjCST-II	30	Reducing	Soluble	1	779.618
CjCST-II	30	Reducing	Soluble	2	802.74
CjCST-II	30	Reducing	Soluble	3	968.461
HdGlcNAcT	16	Reducing	Total	1	99.9758
HdGlcNAcT	16	Reducing	Total	2	112.426
HdGlcNAcT	16	Reducing	Total	3	138
HdGlcNAcT	16	Reducing	Total	4	153.973
HdGlcNAcT	23	Reducing	Total	1	351.064
HdGlcNAcT	23	Reducing	Total	2	379.243
HdGlcNAcT	23	Reducing	Total	3	401.903
HdGlcNAcT	30	Reducing	Total	1	630
HdGlcNAcT	30	Reducing	Total	2	737.179
HdGlcNAcT	30	Reducing	Total	3	777.729
HdGlcNAcT	30	Reducing	Total	4	944.333
HdGlcNAcT	16	Reducing	Soluble	1	97
HdGlcNAcT	16	Reducing	Soluble	2	98.3711
HdGlcNAcT	16	Reducing	Soluble	3	111.477
HdGlcNAcT	16	Reducing	Soluble	4	131.842
HdGlcNAcT	23	Reducing	Soluble	1	130.693
HdGlcNAcT	23	Reducing	Soluble	2	139.211
HdGlcNAcT	23	Reducing	Soluble	3	149.731
HdGlcNAcT	30	Reducing	Soluble	1	86
HdGlcNAcT	30	Reducing	Soluble	2	103.21
HdGlcNAcT	30	Reducing	Soluble	3	114.041
HdGlcNAcT	30	Reducing	Soluble	4	152.41
HpFutA	16	Reducing	Total	1	566.65
HpFutA	16	Reducing	Total	2	573.24
HpFutA	16	Reducing	Total	3	586.51
HpFutA	23	Reducing	Total	1	1538.6
HpFutA	23	Reducing	Total	2	1666.92
HpFutA	23	Reducing	Total	3	1803.8
HpFutA	30	Reducing	Total	1	1747.65
HpFutA	30	Reducing	Total	2	1763.02
HpFutA	30	Reducing	Total	3	2046.55
HpFutA	16	Reducing	Soluble	1	206.392
HpFutA	16	Reducing	Soluble	2	226.65
HpFutA	16	Reducing	Soluble	3	247.292
HpFutA	23	Reducing	Soluble	1	512.72
HpFutA	23	Reducing	Soluble	2	556.493
HpFutA	23	Reducing	Soluble	3	621.522
HpFutA	30	Reducing	Soluble	1	520.921
HpFutA	30	Reducing	Soluble	2	538.95
HpFutA	30	Reducing	Soluble	3	777.02
HpFutC	16	Reducing	Total	1	546.133
HpFutC	16	Reducing	Total	2	606.754
HpFutC	16	Reducing	Total	3	640.931
HpFutC	23	Reducing	Total	1	1500.32
HpFutC	23	Reducing	Total	2	1537.06
HpFutC	23	Reducing	Total	3	1634.42
HpFutC	30	Reducing	Total	1	1674.43
HpFutC	30	Reducing	Total	2	1684.58
HpFutC	30	Reducing	Total	3	1782.62
HpFutC	16	Reducing	Soluble	1	212.46
HpFutC	16	Reducing	Soluble	2	224.5
HpFutC	16	Reducing	Soluble	3	278.711
HpFutC	23	Reducing	Soluble	1	152.767
HpFutC	23	Reducing	Soluble	2	318.181
HpFutC	23	Reducing	Soluble	3	351.427
HpFutC	30	Reducing	Soluble	1	-0.853198
HpFutC	30	Reducing	Soluble	2	5.17838
HpFutC	30	Reducing	Soluble	3	69.7384
Hpβ4GalT	16	Reducing	Total	1	318.387
Hpβ4GalT	16	Reducing	Total	2	343.634
Hpβ4GalT	16	Reducing	Total	3	356.007
Hpβ4GalT	23	Reducing	Total	1	772.525
Hpβ4GalT	23	Reducing	Total	2	779.232
Hpβ4GalT	23	Reducing	Total	3	924.925
Hpβ4GalT	23	Reducing	Total	4	1043
Hpβ4GalT	30	Reducing	Total	1	1173.03
Hpβ4GalT	30	Reducing	Total	2	1466
Hpβ4GalT	30	Reducing	Total	3	1479.87
Hpβ4GalT	30	Reducing	Total	4	1511.73
Hpβ4GalT	30	Reducing	Total	5	1583
Hpβ4GalT	16	Reducing	Soluble	1	96.8452
Hpβ4GalT	16	Reducing	Soluble	2	96.8539
Hpβ4GalT	16	Reducing	Soluble	3	131.662
Hpβ4GalT	23	Reducing	Soluble	1	20
Hpβ4GalT	23	Reducing	Soluble	2	24.9992
Hpβ4GalT	23	Reducing	Soluble	3	44.3981
Hpβ4GalT	30	Reducing	Soluble	1	8.47815
Hpβ4GalT	30	Reducing	Soluble	2	33.2658
Hpβ4GalT	30	Reducing	Soluble	3	95
Hpβ4GalT	30	Reducing	Soluble	4	111.378
HsSIAT1	16	Oxidizing	Total	1	467.753
HsSIAT1	16	Oxidizing	Total	2	489.139
HsSIAT1	16	Oxidizing	Total	3	561
HsSIAT1	23	Oxidizing	Total	1	631.398
HsSIAT1	23	Oxidizing	Total	2	678.816
HsSIAT1	23	Oxidizing	Total	3	712.859
HsSIAT1	30	Oxidizing	Total	1	513.42
HsSIAT1	30	Oxidizing	Total	2	616
HsSIAT1	30	Oxidizing	Total	3	633.045
HsSIAT1	30	Oxidizing	Total	4	787
HsSIAT1	16	Oxidizing	Soluble	1	125.736
HsSIAT1	16	Oxidizing	Soluble	2	135.435
HsSIAT1	16	Oxidizing	Soluble	3	169
HsSIAT1	16	Oxidizing	Soluble	4	170.889
HsSIAT1	23	Oxidizing	Soluble	1	109.996
HsSIAT1	23	Oxidizing	Soluble	2	112.961
HsSIAT1	23	Oxidizing	Soluble	3	141.618
HsSIAT1	30	Oxidizing	Soluble	1	73.3097
HsSIAT1	30	Oxidizing	Soluble	2	77.5243
HsSIAT1	30	Oxidizing	Soluble	3	79
HsSIAT1	30	Oxidizing	Soluble	4	105
HsSIAT1	16	Reducing	Total	1	311.999
HsSIAT1	16	Reducing	Total	2	348.826
HsSIAT1	16	Reducing	Total	3	353.501
HsSIAT1	16	Reducing	Total	4	357
HsSIAT1	23	Reducing	Total	1	652
HsSIAT1	23	Reducing	Total	2	741.616
HsSIAT1	23	Reducing	Total	3	831.397
HsSIAT1	23	Reducing	Total	4	853
HsSIAT1	30	Reducing	Total	1	748.722
HsSIAT1	30	Reducing	Total	2	914.506
HsSIAT1	30	Reducing	Total	3	923
HsSIAT1	30	Reducing	Total	4	939
HsSIAT1	30	Reducing	Total	5	1113.43
HsSIAT1	16	Reducing	Soluble	1	18.8988
HsSIAT1	16	Reducing	Soluble	2	62.711
HsSIAT1	16	Reducing	Soluble	3	64.388
HsSIAT1	16	Reducing	Soluble	4	94
HsSIAT1	23	Reducing	Soluble	1	5.22907
HsSIAT1	23	Reducing	Soluble	2	7.59966
HsSIAT1	23	Reducing	Soluble	3	13
HsSIAT1	23	Reducing	Soluble	4	18
HsSIAT1	23	Reducing	Soluble	5	29.8607
HsSIAT1	23	Reducing	Soluble	6	57
HsSIAT1	30	Reducing	Soluble	1	22.3154
HsSIAT1	30	Reducing	Soluble	2	33.6111
HsSIAT1	30	Reducing	Soluble	3	43
HsSIAT1	30	Reducing	Soluble	4	47.5724
HsSIAT1	30	Reducing	Soluble	5	73
HsSIAT1	30	Reducing	Soluble	6	84
Im7-6	16	Reducing	Total	1	92
Im7-6	16	Reducing	Total	2	99.7274
Im7-6	16	Reducing	Total	3	113.871
Im7-6	16	Reducing	Total	4	120.458
Im7-6	23	Reducing	Total	1	508.92
Im7-6	23	Reducing	Total	2	545.371
Im7-6	23	Reducing	Total	3	559.833
Im7-6	30	Reducing	Total	1	431.958
Im7-6	30	Reducing	Total	2	446.379
Im7-6	30	Reducing	Total	3	461.669
Im7-6	30	Reducing	Total	4	494.791
Im7-6	30	Reducing	Total	5	530.434
Im7-6	30	Reducing	Total	6	563.851
Im7-6	16	Reducing	Soluble	1	105
Im7-6	16	Reducing	Soluble	2	150.318
Im7-6	16	Reducing	Soluble	3	155.294
Im7-6	23	Reducing	Soluble	1	309
Im7-6	23	Reducing	Soluble	2	350
Im7-6	23	Reducing	Soluble	3	358
Im7-6	23	Reducing	Soluble	4	424
Im7-6	30	Reducing	Soluble	1	230.195
Im7-6	30	Reducing	Soluble	2	240
Im7-6	30	Reducing	Soluble	3	288.994
Im7-6	30	Reducing	Soluble	4	331.858
Im7-6	30	Reducing	Soluble	5	382.673
NgLgtA	16	Reducing	Total	1	472.509
NgLgtA	16	Reducing	Total	2	490.438
NgLgtA	16	Reducing	Total	3	497.862
NgLgtA	23	Reducing	Total	1	1115.16
NgLgtA	23	Reducing	Total	2	1237.5
NgLgtA	23	Reducing	Total	3	1243.36
NgLgtA	30	Reducing	Total	1	2052.91
NgLgtA	30	Reducing	Total	2	2057.89
NgLgtA	30	Reducing	Total	3	2117
NgLgtA	16	Reducing	Soluble	1	363.571
NgLgtA	16	Reducing	Soluble	2	415.614
NgLgtA	16	Reducing	Soluble	3	443.648
NgLgtA	23	Reducing	Soluble	1	703.435
NgLgtA	23	Reducing	Soluble	2	717.219
NgLgtA	23	Reducing	Soluble	3	791.118
NgLgtA	30	Reducing	Soluble	1	1125.41
NgLgtA	30	Reducing	Soluble	2	1135.51
NgLgtA	30	Reducing	Soluble	3	1180.03
NgLgtB	16	Reducing	Total	1	414.374
NgLgtB	16	Reducing	Total	2	442.274
NgLgtB	16	Reducing	Total	3	484.389
NgLgtB	23	Reducing	Total	1	878.735
NgLgtB	23	Reducing	Total	2	908.009
NgLgtB	23	Reducing	Total	3	950.794
NgLgtB	30	Reducing	Total	1	1042.67
NgLgtB	30	Reducing	Total	2	1304.84
NgLgtB	30	Reducing	Total	3	1325.59
NgLgtB	16	Reducing	Soluble	1	314.958
NgLgtB	16	Reducing	Soluble	2	379.46
NgLgtB	16	Reducing	Soluble	3	387.972
NgLgtB	23	Reducing	Soluble	1	871.534
NgLgtB	23	Reducing	Soluble	2	882.913
NgLgtB	23	Reducing	Soluble	3	903.899
NgLgtB	30	Reducing	Soluble	1	1017
NgLgtB	30	Reducing	Soluble	2	1017.33
NgLgtB	30	Reducing	Soluble	3	1218.2
NmLgtB	16	Reducing	Total	1	171
NmLgtB	16	Reducing	Total	2	193
NmLgtB	16	Reducing	Total	3	280.404
NmLgtB	16	Reducing	Total	4	317.061
NmLgtB	23	Reducing	Total	1	649.945
NmLgtB	23	Reducing	Total	2	710.489
NmLgtB	23	Reducing	Total	3	748.21
NmLgtB	30	Reducing	Total	1	1016.08
NmLgtB	30	Reducing	Total	2	1162.51
NmLgtB	30	Reducing	Total	3	1228.09
NmLgtB	16	Reducing	Soluble	1	185
NmLgtB	16	Reducing	Soluble	2	210.21
NmLgtB	16	Reducing	Soluble	3	211
NmLgtB	16	Reducing	Soluble	4	241.221
NmLgtB	16	Reducing	Soluble	5	243.486
NmLgtB	23	Reducing	Soluble	1	616.02
NmLgtB	23	Reducing	Soluble	2	624.954
NmLgtB	23	Reducing	Soluble	3	637.693
NmLgtB	30	Reducing	Soluble	1	585.952
NmLgtB	30	Reducing	Soluble	2	691.195
NmLgtB	30	Reducing	Soluble	3	715.791
NmLgtC	16	Reducing	Total	1	77
NmLgtC	16	Reducing	Total	2	110.894
NmLgtC	16	Reducing	Total	3	155.077
NmLgtC	16	Reducing	Total	4	157.272
NmLgtC	23	Reducing	Total	1	186
NmLgtC	23	Reducing	Total	2	227
NmLgtC	23	Reducing	Total	3	265
NmLgtC	23	Reducing	Total	4	333.954
NmLgtC	23	Reducing	Total	5	340.211
NmLgtC	30	Reducing	Total	1	440.353
NmLgtC	30	Reducing	Total	2	464.08
NmLgtC	30	Reducing	Total	3	470.582
NmLgtC	16	Reducing	Soluble	1	94.0017
NmLgtC	16	Reducing	Soluble	2	129.604
NmLgtC	16	Reducing	Soluble	3	169.699
NmLgtC	23	Reducing	Soluble	1	175
NmLgtC	23	Reducing	Soluble	2	185
NmLgtC	23	Reducing	Soluble	3	215.466
NmLgtC	23	Reducing	Soluble	4	255.771
NmLgtC	23	Reducing	Soluble	5	262.072
NmLgtC	30	Reducing	Soluble	1	406.064
NmLgtC	30	Reducing	Soluble	2	441.982
NmLgtC	30	Reducing	Soluble	3	540.585
PdST6	16	Reducing	Total	1	201.887
PdST6	16	Reducing	Total	2	240
PdST6	16	Reducing	Total	3	252.028
PdST6	16	Reducing	Total	4	276.07
PdST6	23	Reducing	Total	1	765.316
PdST6	23	Reducing	Total	2	789.638
PdST6	23	Reducing	Total	3	858.492
PdST6	30	Reducing	Total	1	1153
PdST6	30	Reducing	Total	2	1221.74
PdST6	30	Reducing	Total	3	1254.08
PdST6	30	Reducing	Total	4	1468.32
PdST6	16	Reducing	Soluble	1	216.055
PdST6	16	Reducing	Soluble	2	246.481
PdST6	16	Reducing	Soluble	3	249
PdST6	23	Reducing	Soluble	1	613.472
PdST6	23	Reducing	Soluble	2	707.265
PdST6	23	Reducing	Soluble	3	746.441
PdST6	30	Reducing	Soluble	1	733
PdST6	30	Reducing	Soluble	2	859.075
PdST6	30	Reducing	Soluble	3	990.963
PlST6	16	Reducing	Total	1	404
PlST6	16	Reducing	Total	2	470.418
PlST6	16	Reducing	Total	3	506.927
PlST6	16	Reducing	Total	4	538.505
PlST6	23	Reducing	Total	1	838
PlST6	23	Reducing	Total	2	1010.21
PlST6	23	Reducing	Total	3	1072
PlST6	23	Reducing	Total	4	1118.27
PlST6	23	Reducing	Total	5	1275.84
PlST6	30	Reducing	Total	1	1331
PlST6	30	Reducing	Total	2	1377.56
PlST6	30	Reducing	Total	3	1389.63
PlST6	16	Reducing	Soluble	1	421
PlST6	16	Reducing	Soluble	2	582.318
PlST6	16	Reducing	Soluble	3	625.898
PlST6	23	Reducing	Soluble	1	973
PlST6	23	Reducing	Soluble	2	1125.67
PlST6	23	Reducing	Soluble	3	1150.19
PlST6	30	Reducing	Soluble	1	1416
PlST6	30	Reducing	Soluble	2	1530.61
PlST6	30	Reducing	Soluble	3	1857.19
PmST3,6	16	Reducing	Total	1	379
PmST3,6	16	Reducing	Total	2	498.528
PmST3,6	16	Reducing	Total	3	507.501
PmST3,6	16	Reducing	Total	4	518.68
PmST3,6	23	Reducing	Total	1	1045
PmST3,6	23	Reducing	Total	2	1156
PmST3,6	23	Reducing	Total	3	1163.99
PmST3,6	23	Reducing	Total	4	1165.03
PmST3,6	23	Reducing	Total	5	1232.09
PmST3,6	23	Reducing	Total	6	1259
PmST3,6	23	Reducing	Total	7	1333
PmST3,6	23	Reducing	Total	8	1665
PmST3,6	30	Reducing	Total	1	1904.07
PmST3,6	30	Reducing	Total	2	1961.28
PmST3,6	30	Reducing	Total	3	2277.79
PmST3,6	16	Reducing	Soluble	1	127.899
PmST3,6	16	Reducing	Soluble	2	170.511
PmST3,6	16	Reducing	Soluble	3	177.31
PmST3,6	16	Reducing	Soluble	4	181
PmST3,6	23	Reducing	Soluble	1	155
PmST3,6	23	Reducing	Soluble	2	166
PmST3,6	23	Reducing	Soluble	3	177
PmST3,6	23	Reducing	Soluble	4	281
PmST3,6	23	Reducing	Soluble	5	307.602
PmST3,6	30	Reducing	Soluble	1	104.007
PmST3,6	30	Reducing	Soluble	2	126
PmST3,6	30	Reducing	Soluble	3	155.48
PpST3	16	Reducing	Total	1	266
PpST3	16	Reducing	Total	2	341.378
PpST3	16	Reducing	Total	3	360.911
PpST3	23	Reducing	Total	1	681.625
PpST3	23	Reducing	Total	2	701.687
PpST3	23	Reducing	Total	3	731.339
PpST3	23	Reducing	Total	4	838
PpST3	30	Reducing	Total	1	1003.78
PpST3	30	Reducing	Total	2	1144.3
PpST3	30	Reducing	Total	3	1290.41
PpST3	16	Reducing	Soluble	1	353
PpST3	16	Reducing	Soluble	2	442.747
PpST3	16	Reducing	Soluble	3	513.161
PpST3	23	Reducing	Soluble	1	596.419
PpST3	23	Reducing	Soluble	2	688.154
PpST3	23	Reducing	Soluble	3	838.12
PpST3	23	Reducing	Soluble	4	914
PpST3	30	Reducing	Soluble	1	1274.54
PpST3	30	Reducing	Soluble	2	1379.37
PpST3	30	Reducing	Soluble	3	1415.82
PsPvg1	16	Reducing	Total	1	162.241
PsPvg1	16	Reducing	Total	2	169.415
PsPvg1	16	Reducing	Total	3	179.462
PsPvg1	23	Reducing	Total	1	657.188
PsPvg1	23	Reducing	Total	2	657.234
PsPvg1	23	Reducing	Total	3	670.723
PsPvg1	30	Reducing	Total	1	1546.3
PsPvg1	30	Reducing	Total	2	1599
PsPvg1	30	Reducing	Total	3	1655.81
PsPvg1	16	Reducing	Soluble	1	142.264
PsPvg1	16	Reducing	Soluble	2	148.397
PsPvg1	16	Reducing	Soluble	3	163.376
PsPvg1	23	Reducing	Soluble	1	233.359
PsPvg1	23	Reducing	Soluble	2	236.399
PsPvg1	23	Reducing	Soluble	3	243.71
PsPvg1	30	Reducing	Soluble	1	130.305
PsPvg1	30	Reducing	Soluble	2	182.213
PsPvg1	30	Reducing	Soluble	3	198.611
SpWchJ	16	Reducing	Total	1	599.646
SpWchJ	16	Reducing	Total	2	619.007
SpWchJ	16	Reducing	Total	3	648.23
SpWchJ	23	Reducing	Total	1	1585.31
SpWchJ	23	Reducing	Total	2	1665
SpWchJ	23	Reducing	Total	3	1829.88
SpWchJ	23	Reducing	Total	4	1961
SpWchJ	23	Reducing	Total	5	2026.63
SpWchJ	30	Reducing	Total	1	1683.97
SpWchJ	30	Reducing	Total	2	1702.61
SpWchJ	30	Reducing	Total	3	1934.8
SpWchJ	16	Reducing	Soluble	1	143.493
SpWchJ	16	Reducing	Soluble	2	146.888
SpWchJ	16	Reducing	Soluble	3	159.692
SpWchJ	23	Reducing	Soluble	1	108.99
SpWchJ	23	Reducing	Soluble	2	130
SpWchJ	23	Reducing	Soluble	3	138.226
SpWchJ	30	Reducing	Soluble	1	127.019
SpWchJ	30	Reducing	Soluble	2	128.444
SpWchJ	30	Reducing	Soluble	3	140.161
SpWchK	16	Reducing	Total	1	107.326
SpWchK	16	Reducing	Total	2	111.585
SpWchK	16	Reducing	Total	3	114.741
SpWchK	23	Reducing	Total	1	358.666
SpWchK	23	Reducing	Total	2	359.293
SpWchK	23	Reducing	Total	3	377.834
SpWchK	30	Reducing	Total	1	565.556
SpWchK	30	Reducing	Total	2	629.392
SpWchK	30	Reducing	Total	3	678.73
SpWchK	16	Reducing	Soluble	1	63.9334
SpWchK	16	Reducing	Soluble	2	77.3315
SpWchK	16	Reducing	Soluble	3	85.2669
SpWchK	23	Reducing	Soluble	1	80.4417
SpWchK	23	Reducing	Soluble	2	93.8304
SpWchK	23	Reducing	Soluble	3	105.207
SpWchK	30	Reducing	Soluble	1	31.7777
SpWchK	30	Reducing	Soluble	2	34
SpWchK	30	Reducing	Soluble	3	34.7239
SpWchK	30	Reducing	Soluble	4	48.0646
VsST3	16	Reducing	Total	1	187
VsST3	16	Reducing	Total	2	231.012
VsST3	16	Reducing	Total	3	248.292
VsST3	16	Reducing	Total	4	319.827
VsST3	23	Reducing	Total	1	525.35
VsST3	23	Reducing	Total	2	593.257
VsST3	23	Reducing	Total	3	685.088
VsST3	30	Reducing	Total	1	979.901
VsST3	30	Reducing	Total	2	1066.82
VsST3	30	Reducing	Total	3	1085.13
VsST3	16	Reducing	Soluble	1	200
VsST3	16	Reducing	Soluble	2	234.449
VsST3	16	Reducing	Soluble	3	245.921
VsST3	16	Reducing	Soluble	4	324.217
VsST3	23	Reducing	Soluble	1	440.869
VsST3	23	Reducing	Soluble	2	507.616
VsST3	23	Reducing	Soluble	3	602.702
VsST3	30	Reducing	Soluble	1	1014.35
VsST3	30	Reducing	Soluble	2	1079.92
VsST3	30	Reducing	Soluble	3	1183.71
